# Supplementary material for: Characterizing endophytic competence and plant growth promotion of bacterial endophytes inhabiting the seed endosphere of Rice
Source: BMC Microbiol. 2017 Oct 26;17:209. doi: 10.1186/s12866-017-1117-0 (PMC5658939; doi:10.1186/s12866-017-1117-0)
Supplement: Supplementary file 3 — a Percentage change in germination parameters of IR29 seeds after inoculation with endophytes from Actinobacteria, Bacilli, α- and β-Proteobacteria. b Percentage change in germination parameters of IR29 seeds after inoculation with endophytes from Flavobacterium and Kosakonia. c Percentage change in germination parameters of IR29 seeds after inoculation with endophytes from Pantoea, Pseudomonas and Xanthomonas. (ZIP 262 kb) [file 12866_2017_1117_MOESM3_ESM.zip]

Archive with 3 entries (3 files):
- S1a_Figure.germination.jpg
- S1b_Figure.germination.jpg
- S1c_Figure.germination.jpg
