# Supplementary material for: Characterizing endophytic competence and plant growth promotion of bacterial endophytes inhabiting the seed endosphere of Rice
Source: BMC Microbiol. 2017 Oct 26;17:209. doi: 10.1186/s12866-017-1117-0 (PMC5658939; doi:10.1186/s12866-017-1117-0)
Supplement: Supplementary file 5 — Information on the seed bacterial endophytes isolated from the different rice cultivars showing accession number, closest type strain and closest rice associated bacteria. (XLSX 39 kb) [file 12866_2017_1117_MOESM5_ESM.xlsx]

## Sheet: Isolates with closest rice-asso
Genbank accesion number	16S rDNA sequence	Strain	Closest type strain (accession number)	Length (bp)	Pairwise similarity	Isolation source	Reference	Closest rice associated bacteria (accession number)	Pairwise similarity	Reference		Citation
KY393351	GCGNGCTATAATGCAGTCGAGCGAATGGATTGAGAGCTTGCTCTCAAGAAGTTAGCGGCGGACGGGTGAGTAACACGTGGGTAACCTGCCCATAAGACTGGGATAACTCCGGGAAACCGGGGCTAATACCGGATAACATTTTGAACTGCATGGTTCGAAATTGAAAGGCGGCTTCGGCTGTCACTTATGGATGGACCCGCGTCGCATTAGCTAGTTGGTGAGGNNNTTAATCGGCTTCACNNCAAGGCAANCGATTGCGTAGCCGACCTGAGAGGGTGATCGGCCACACTGGGACTGAGACACGGCCCAGACTCCTACGGGAGGCAGCAGTAGGGAATCTTCCGCAATGGACGAAAGTCTGACGGAGCAACGCCGCGTGAGTGATGAAGGCTTTCGGGT…	IC32-43	Bacillus toyonensis BCT-7112 (CP006863)	1469	99.58	used as probiotic	Jimenez et al. 2014	Bacillus oryzaecorticis R1(T) (KF548480)	95.68	Hong et al., 2014	Hong SW,Kwon SW,Kim SJ,Kim SY,Kim JJ,Lee JS,Oh MH,Kim AJ,Chung KS (2014). Bacillus oryzaecorticis sp. nov., a moderately halophilic bacterium isolated from the rice-husk. Int. J. Syst. Evol. Microbiol., .
KY393345	GACNTNATACCATGCAGTCGACGATGATGCCCAGCTTGCTGGGTGGATTAGTGGCGAACGGGTGAGTAACACGTGAGTAACCTGCCCCTGACTCTGGGATAAGCGTTGGAAACGACGTCTAATACTGGATATGACTGCTGGCCGCATGGTCTGGTGGTGGAAAGATTTTTTGGTTGGGGATGGACTCGCGGCCTATCAGCTTGTTGGTGAGGTAATGNNGCTCANCCCAAGGGCGACGACGGGTAGCCGGCCTGAGAGNGNGNTTGACCGGCCACACTGGGACTGAGNACACGGCCCAGACTCCTACGGGAGGCAGCAGTGGGGAATATTGCACAATGGGCGAAAAGCCTGATGCAGCAACGCCGCGTGAGGGATGACGGCCTTCGGGTTGTAAACCTC…	IC37-37	Curtobacterium citreum DSM 20528 (X77436)	1446	99.14	rice	(Komagata and Iizuka 1964) Yamada and Komagata 1972
KY393314	GTCANACCATGCAGTCGAGCGGCAGCACAGGAGAACTTGGTCCCTTTGGAGGAGAGGGGGAGAGGGGAGTAAAGTGTGGGAAAAAGTGTGAGGTGGGGGGAGATATCTAGGGAAAAGGGGCTCTAACCCCGCAAAGCCTCACAAGACCAAAGGGGGACCTTCTCGCCTCTCGCGCCCTCATGTGCCCCCATAGGATTATATCTTATGTGGGGTAATGGGTCTCCTCTGCGACAATCCCCCTCTGGGGTGAGAGAAGAACCCCCCCCACTGTGACTGAGACACGCTCCCCACACCCCCAGGAGGGGNNCCACTGGGGAAAATTGTGCACTAGGCGCGCACCTTGAGGCAGCCACTGTGCCGCGTGTAAAAAAAGCNNCTTCGCGTTGTAAAAAACTTTTT…	IC32-06	Enterobacter cancerogenus LMG 2693 (Z96078)	1562	88.29	Poplars with canker disease	(Urosevic 1966) Dickey and Zumoff 1988	Kosakonia oryzendophytica REICA_082(T) (JF795011)	88.96	Hardoim et al., 2013; Li et al., 2016	Li CY,Zhou YL,Ji J,Gu CT (2016). Reclassification of Enterobacter oryziphilus and Enterobacter oryzendophyticus as Kosakonia oryziphila comb. nov. and Kosakonia oryzendophytica comb. nov. Int. J. Syst. Evol. Microbiol. 66, 2780-3.
KY393325	GGCGNGCTACCATGCAGTCGGACGGTAGCACAGAGGAGCTTGCTCCTCGGGTGACGAGTGGCGGACGGGTGAGTAATGTCTGGGGATCTGCCCGATAGAGGGGGATAACCACTGGAAACGGTGGCTAATACCGCATAACGTCGCAAGACCAAAGAGGGGGACCTTCGGGCCTCTCACTATCGGATGAACCCAGATGGGATTAGCTAGTAGGCGGGGTAACGGCCCACCTAGGCGACGATCCCTAGCTGGTCTGAGAGNGATGACCAGCCCACCACTGGAACTGAGAACACGGTCCAGACTCCTACGGGAGGCCAGGCAGTGGGGAATATNTGCACAATGGGCGCAAGCCTGATGCAGCCATGCCGCGTGTATGAAGAAGGCCTTCGGGTNTGTAAAGTA…	IR29-17	Flavobacterium acidificum LMG 8364 (JX986959)	1453	98.69	Insect	Steinhaus 1941
KY393324	TGNGGCNGCTACCATGCAGTCGGACGGTAGCACAGAGGAGCTTGCTCCTCGGGTGACGAGTGGCGGACGGGTGAGTAATGTCTGGGGATCTGCCCGATAGAGGGGGATAACCACTGGAAACGGTGGCTAATACCGCATAACGTCGCAAGACCAAAGAGGGGGACCTTCGGGCCTCTCACTATCGGATGAACCCAGATGGGATTAGCTAGTAGGCGGGGTAACGGCCCACCTAGGCGACGATCCCTAGCTGGTCTGAGAGGATGACCAGCCACACTGGAACTGAGACACGGTCCAGACTCCTACGGGAGGCAGCAGTGGGGNNNAANTATTGCACAATTGGGCGCAAGCCTGATGCAGCCATGCCGCGTGTATGAAGAAGGCCTTCGGGTTGTAAAGTAC…	IR29-16	Flavobacterium acidificum LMG 8364 (JX986959)	1451	98.76	Insect	Steinhaus 1941
KY393343	GCATNGNGGCGCTACCATGCAGTCGGACGGTAGCACAGAGGAGCTTGCTCCTCGGGTGACGAGTGGCGGACGGGTGAGTAATGTCTGGGGATCTGCCCGATAGAGGGGGATAACCACTGGAAACGGTGGCTAATACCGCATAACGTCGCAAGACCAAAGAGGGGGACCTTCGGGCCTCTCACTATCGGATGAACCCAGATGGGATTAGCTAGTAGGCGGGGTAACGGCNNNNNCNNCACCNTANGGCGACNNGATCCCTAAGGCTGGTNCTGAGAGGATGACCACCCACACTGGAACTGACGANCACGGTCCACACTCCTACGGGAGGCAGCAGTGGGGAANTATTGCACAAATGGGCGCAAGCCTGATGCACCCATGCCGCGTGTATGAAAAAGNNGC…	IC37-35	Flavobacterium acidificum LMG 8364 (JX986959)	1471	98.16	Insect	Steinhaus 1941
KY393341	GCGCAGCTACCATGCAGTCGGACGGTAGCACAGAGGAGCTTGCTCCTCGGGTGACGAGTGGCGGACGGGTGAGTAATGTCTGGGGATCTGCCCGATAGAGGGGGATAACCACTGGAAACGGTGGCTAATACCGCATAACGTCGCAAGACCAAAGAGGGGGACCTTCGGGCCTCTCACTATCGGATGAACCCAGATGGGATTAGCTAGTAGGCGGGGTAACGGCCCACCTAGGCGACGATCCCTAGCTGGTCTGAGAGNNNNGATGACCAGCCACACCTGGGAACTGAGANCACGGTCCAGACTCCTACGGGAGGCAGNCAGTGGGGAATATTGCACAATGGGCGCAAGCCTGATGCAGCCATGCCGCGTGTATGAAGAAGGCCTTCGGGTTGTAAAGTA…	IC32-33	Flavobacterium acidificum LMG 8364 (JX986959)	1452	98.97	Insect	Steinhaus 1941
KY393315	CGAGCTACCATGCAGTCGGACGGTAGCACAGAGGAGCTTGCTCCTCGGGTGACGAGTGGCGGACGGGTGAGTAATGTCTGGGGATCTGCCCGATAGAGGGGGATAACCACTGGAAACGGTGGCTAATACCGCATAACGTCGCAAGACCAAAGAGGGGGACCTTCGGGCCTCTCACTATCGGATGAACCCAGATGGGATTAGCTAGTAGGCGGGGTAACGGCCCACCTAGGCGACGATCCCTAGCTGGTCTGAGAGGATGACCAGCCACACTGGAACTGAGACACGGTCCAGACTCCTACGGGAGGCNNNNNAGCAGTGGGGGAAATATTGCACCAATGGGCGCAAGCCTGATGCAGCCATGCCGGCGTGTATGAAGAAGGCCTTCGGGTTGTAAAGTAC…	IC32-07	Flavobacterium acidificum LMG 8364 (JX986959)	1443	99.2	Insect	Steinhaus 1941
KY393336	GCTACCATGCAGTCGGACGGTAGCACAGAGGAGCTTGCTCCTCGGGTGACGAGTGGCGGACGGGTGAGTAATGTCTGGGGATCTGCCCGATAGAGGGGGATAACCACTGGAAACGGTGGCTAATACCGCATAACGTCGCAAGACCAAAGAGGGGGACCTTCGGGCCTCTCACTATCGGATGAACCCAGATGGGATTAGCTAGTAGGCGGGGTAACGGCCCACCTAGGCGACGATNNCCCTNAGCTGGTTCTGAGAGGATGACCAGNCCACACTGGAACTGAGACACGGTCCAGACTCCTACGGGAGGCAGNCAGTGGGGAATATTGCACAATGGGCGCAAGCCTGATGCAGCCATGCCGCGTGTATGAAGAAGGCCTTCGGGTTGTAAAGTACTTTCAG…	IC31-28	Flavobacterium acidificum LMG 8364 (JX986959)	1448	99.12	Insect	Steinhaus 1941
KY393311	GGAGCTACCATGCAGTCGGACGGTAGCACAGAGGAGCTTGCTCCTCGGGTGACGAGTGGCGGACGGGTGAGTAATGTCTGGGGATCTGCCCGATAGAGGGGGATAACCACTGGAAACGGTGGCTAATACCGCATAACGTCGCAAGACCAAAGAGGGGGACCTTCGGGCCTCTCACTATCGGATGAACCCAGATGGGATTAGCTAGTAGGCGGGGTAACGGCCCACCTAGGCGACGATCCCTAGCTGGTCTGAGAGGATGACCAGCCACACTGGAACTGAGACACGGTCCAGACTCCTACGGGAGGCAGCAGTGGGGAATATTGCACAATGGGCGCAAGCCTGATGCAGCCATGCCGCGTGTATGAAGAAGGCCTTCGGGTTGTAAAGTACTTTCAGCGG…	IC31-03	Flavobacterium acidificum LMG 8364 (JX986959)	1445	99.2	Insect	Steinhaus 1941
KY393310	GGCGGCNACNATGCAGTCGGACGGTAGCACAGAGGAGCTTGCTCCTCGGGTGACGAGTGGCGGACGGGTGAGTAATGTCTGGGGATCTGCCCGATAGAGGGGGATAACCACTGGAAACGGTGGCTAATACCGCATAACGTCGCAAGACCAAAGAGGGGGACCTTCGGGCCTCTCACTATCGGATGAACCCAGATGGGATTAGCTAGTAGGCGGGGTAACGGCCCACCTAGGCGACGATCCCTAGCTGGTCTGAGAGGATGACCAGNCCANCACTGGGAACTGANGANCACGGTCCCAGACTCCTACGGGAGGCAGCAGTGGGGAATATTGCACAATGGGCGCAAGCCTGATGCAGCCATGCCGCGTGTATGAAGAAGGCCTTCGGGTTGTAAAGTACTT…	IC31-02	Flavobacterium acidificum LMG 8364 (JX986959)	1451	99.19	Insect	Steinhaus 1941
KY393333	CGGCCGTCTACCATGCAGTCGGACGGTAGCACAGAGGAGCTTGCTCCTCGGGTGACGAGTGGCGGACGGGTGAGTAATGTCTGGGGATCTGCCCGATAGAGGGGGATAACCACTGGAAACGGTGGCTAATACCGCATAACGTCGCAAGACCAAAGAGGGGGACCTTCGGGCCTCTCACTATCGGATGAACCCAGATGGGATTAGCTAGTAGGCGGGGTAACGGCCCACCTAGGCGACGATCCCTAGCTGGTCTGAGAGGATGACCAGCCACACTGGAACTGAGACACGGTCCAAGACTCCTACGGGAGGCAGCAGTGGGGAATATTGCACAATGGGCGCAAGCCTGATGCAGCCATGCCGCGTGTATGAAGAAGGCCTTCGGGTTGTAAAGTACTTTCA…	IC27-25	Flavobacterium acidificum LMG 8364 (JX986959)	1444	99.12	Insect	Steinhaus 1941
KY393309	GTNGCGCGCTACCATGCAGTCGGACGGTAGCACAGAGGAGCTTGCTCCTCGGGTGACGAGTGGCGGACGGGTGAGTAGTGTCGGGGGATCTGCCCGATAGAGGGGGATAACCAGTGGAAACGGTGGCTAATACCGCATAACGTCGCAAGACCAAAGAGGGGGACCTTCGGGCCTCTCACTATCGGATGAACCCAGATGGGATTAGCTAGTAGGCGGGGTAACGGCCCACCTAGGCGACGATCCCTAGCTGGTCTGANNNNNNGAGGAGTGACCACCCACACTGGAACTGAGCACACGGTCCACACTCCTACGGGAGGCAGNCAGTGGGGAATATTGCACAATNGGGCGCAAGCCTGATGCACCAGTGCCGCGTGTATGAAAAAGGCCTTCGGGTTGNTA…	IC27-01	Flavobacterium acidificum LMG 8364 (JX986959)	1454	97.51	Insect	Steinhaus 1941
KY393329	AGGNGGCGGCTACCATGCAGTCGGACGGTAGCACAGAGGAGCTTGCTCCTCGGGTGACGAGTGGCGGACGGGTGAGTAATGTCTGGGGATCTGCCCGATAGAGGGGGATAACCACTGGAAACGGTGGCTAATACCGCATAACGTCGCAAGACCAAAGAGGGGGACCTTCGGGCCTCTCACTATCGGATGAACCCAGATGGGATTAGCTAGTAGGCGGGGTAACGGCCCACCTAGGCGACGATCCCTAGCTGGTCTGAGAGGANTTGANCCAGNCCACCANCTGGAACTGAGACACGNCGTCCCAGACTCCNTACGGGAGGCAGNCAGTGGGGAATATTGCACAATNGGGCGCAAGCCTGATGCAGCCATGCCGCGTGTATGAAGAAGGCCTTCGGGTTG…	FL478-21	Flavobacterium acidificum LMG 8364 (JX986959)	1460	98.75	Insect	Steinhaus 1941
KY393327	GCNGCTACCATGCAGTCGGACGGTAGCACAGAGGAGCTTGCTCCTCGGGTGACGAGTGGCGGACGGGTGAGTAATGTCTGGGGATCTGCCCGATAGAGGGGGATAACCACTGGAAACGGTGGCTAATACCGCATAACGTCGCAAGACCAAAGAGGGGGACCTTCGGGCCTCTCACTATCGGATGAACCCAGATGGGATTAGCTAGTAGGCGGGGTAATGGCCCACCTAGGCGACGATCCCNTAAGCTGGTTCTGAGAGGATGACCAGCCACACTGGAACTGAGACACGGTCCAGACTCCTACGGGAGGCAGCAGTGGGGAATATTGCACAATGGGCGCAAGCCTGATGCAGCCATGCCGCGTGTATGAAGAAGGCCTTCGGGTTGTAAAGTACTTTCAG…	FL478-19	Flavobacterium acidificum LMG 8364 (JX986959)	1443	99.19	Insect	Steinhaus 1941
KY393342	CGCNGCTTACCATGCAAGTCGAACGGCAGCATAGGAGCTTGCTCCTGATGGCGAGTGGCGAACGGGTGAGTAATATATCGGAACGTGCCCTAGAGTGGGGGATAACTAGTCGAAAGACTAGCTAATACCGCATACGATCTACGGATGAAAGTGGGGGATCGCAAGACCTCATGCTCCTGGAGCGGCCGATATCTGATTAAAGNNCTAANGTTGGTGGGGTAAAAGCCTACCAAGGCAACGATTCAGTAGCTGGTCTGAGAGGNACGACCAGCCACACTGGGACTGAGACANCGGCCCAGACTCCTACGGGAGGCAGCAGTGGGGAATTTTGGACAATGGGGGCAACCCTGATCCCAGCAATGCCGCGTGAGTGAAGAAGGCCTTCCGGGTTGTAAAGCT…	IC32-34	Herbaspirillum huttiense subsp. Putei IAM 15032 (ANJR10100027)	1442	99.22	well water	(Ding and Yokota 2004) Dobritsa et al. 2010
KY393340	CCATGTNAGTCGAACGGTAACAGGAAGCAGCTTGCTGCTTCGCTGACGAGTGGCGGACGGGTGAGTAATGTCTGGGAAACTGCCTGATGGAGGGGGATAACTACTGGAAACGGTAGCTAATACCGCATAACGTCGCAAGACCAAAGAGGGGGACCTTCGGGCCTCTTGCCATCAGATGTGCCCAGATGGGATTAGCTAGTAGGTGGGGTAACGGCTCACCTAGGCGACGATCCCTAAGGCTGGTTCTGAGNNAAGGGATGACCAGCCACACNNNNTGNGAACTGAGACACGGTCCAGACTCCTACGGGAGGCAGCAGTGGGGGAATATTGCACAATGGGCGCAAGCCTGATGCAGCCATGCCGCGTGTATGAAGAAGGCCTTCGGGTTGTAAAGTACTT…	IC32-32	Kosakonia cowanii CIP 107300 (AJ508303)	1445	99.1	clinical specimen	(Inoue et al. 2000) Brady et al. 2013	Kosakonia oryzendophytica REICA_082(T) (JF795011)	97.99	Hardoim et al., 2013; Li et al., 2016	Li CY,Zhou YL,Ji J,Gu CT (2016). Reclassification of Enterobacter oryziphilus and Enterobacter oryzendophyticus as Kosakonia oryziphila comb. nov. and Kosakonia oryzendophytica comb. nov. Int. J. Syst. Evol. Microbiol. 66, 2780-3.	Hardoim PR,Nazir R,Sessitsch A,Elhottová D,Korenblum E,van Overbeek LS,van Elsas JD (2013). The new species Enterobacter oryziphilus sp. nov. and Enterobacter oryzendophyticus sp. nov. are key inhabitants of the endosphere of rice. BMC Microbiol. 13, 164.
KY393320	TGGNGGCGGCNACCATGCAGTCGACGGTAACAGGAAGCAGCTTGCTGCTTCGCTGACGAGTGGCGGACGGGTGAGTAATGTCTGGGAAACTGCCTGATGGAGGGGGATAACTACTGGAAACGGTAGCTAATACCGCATAACGTCGCAAGACCAAAGAGGGGGACCTTCGGGCCTCTTGCCATCAGATGTGCCCAGATGGGATTAGCTAGTAGGTGGGGTAACGGCTCACCTAGGCGACGATCCCTAGCTGGTCTGAGAGGATGACCAGCNNNCANCACTGGAACTGANGANCACGGTCCAGACTCCTANCGGGAGGCAGNCAGTGGGGAATATGGCACAATGGGCGCAAGCCTGATGCAGCCATGCCGCGTGTATGAAGAAGGCCTTCGGGTTGTAAAG…	IC32-12	Kosakonia cowanii CIP 107300 (AJ508303)	1453	99.03	clinical specimen	(Inoue et al. 2000) Brady et al. 2013	Kosakonia oryzendophytica REICA_082(T) (JF795011)	97.99	Hardoim et al., 2013; Li et al., 2016	Li CY,Zhou YL,Ji J,Gu CT (2016). Reclassification of Enterobacter oryziphilus and Enterobacter oryzendophyticus as Kosakonia oryziphila comb. nov. and Kosakonia oryzendophytica comb. nov. Int. J. Syst. Evol. Microbiol. 66, 2780-3.	Hardoim PR,Nazir R,Sessitsch A,Elhottová D,Korenblum E,van Overbeek LS,van Elsas JD (2013). The new species Enterobacter oryziphilus sp. nov. and Enterobacter oryzendophyticus sp. nov. are key inhabitants of the endosphere of rice. BMC Microbiol. 13, 164.
KY393318	TGNGNGGCGGCTACCATGCAGTCGAACGGTAACAGGAAGCAGCTTGCTGCTTCGCTGACGAGTGGCGGACGGGTGAGTAATGTCTGGGAAACTGCCTGATGGAGGGGGATAACTACTGGAAACGGTAGCTAATACCGCATAACGTCGCAAGACCAAAGAGGGGGACCTTCGGGCCTCTTGCCATCAGATGTGCCCAGATGGGATTAGCTAGTAGGTGGGGTAACGGCTCACCTAGGCGACGATCCCTAGCTGGTCTGAGAGGATNGACNCAGNCCANCACCTGGAAACTGANGNACACGGTCCAGACTCCTACGGGAGGCAGCAGTGGGGAATATTGCACAATGGGCGCAAGCCTGATGCAGCCATGCCGCGTGTATGAAGAAGGCCTTCGGGTTGTAA…	IC32-10	Kosakonia cowanii CIP 107300 (AJ508303)	1454	98.96	clinical specimen	(Inoue et al. 2000) Brady et al. 2013	Kosakonia oryzendophytica REICA_082(T) (JF795011)	97.99	Hardoim et al., 2013; Li et al., 2016	Li CY,Zhou YL,Ji J,Gu CT (2016). Reclassification of Enterobacter oryziphilus and Enterobacter oryzendophyticus as Kosakonia oryziphila comb. nov. and Kosakonia oryzendophytica comb. nov. Int. J. Syst. Evol. Microbiol. 66, 2780-3.	Hardoim PR,Nazir R,Sessitsch A,Elhottová D,Korenblum E,van Overbeek LS,van Elsas JD (2013). The new species Enterobacter oryziphilus sp. nov. and Enterobacter oryzendophyticus sp. nov. are key inhabitants of the endosphere of rice. BMC Microbiol. 13, 164.
KY393354	CTACCATGCAGTCGAACGGTAACAGGAAGCAGCTTGCTGCTTCGCTGACGAGTGGCGGACGGGTGAGTAATGTCTGGGAAACTGCCTGATGGAGGGGGATAACTACTGGAAACGGTAGCTAATACCGCATAACGTCGCAAGACCAAAGAGGGGGACCTTCGGGCCTCTTGCCATCAGATGTGCCCAGATGGGATTAGCTAGTAGGTGGGGTAACGGCTCACCTAGGCGACGATCCCTAGCNTNGGTTCTGNNAGAGNNGNATGACCAGGCCACACCTGGAACTGAGAACACGGTCCAGACTCCTACGGGAGGCAGCAGTGGGGAATATTGCACAATGGGCGCAAGCCTGATGCAGCCATGCCCGCGTGTATGAAGAAGGCCTTTCGGGTTGTAAAGTAC…	IC31-46	Kosakonia cowanii CIP 107300 (AJ508303)	1455	98.88	clinical specimen	(Inoue et al. 2000) Brady et al. 2013	Kosakonia oryzendophytica REICA_082(T) (JF795011)	97.99	Hardoim et al., 2013; Li et al., 2016	Li CY,Zhou YL,Ji J,Gu CT (2016). Reclassification of Enterobacter oryziphilus and Enterobacter oryzendophyticus as Kosakonia oryziphila comb. nov. and Kosakonia oryzendophytica comb. nov. Int. J. Syst. Evol. Microbiol. 66, 2780-3.	Hardoim PR,Nazir R,Sessitsch A,Elhottová D,Korenblum E,van Overbeek LS,van Elsas JD (2013). The new species Enterobacter oryziphilus sp. nov. and Enterobacter oryzendophyticus sp. nov. are key inhabitants of the endosphere of rice. BMC Microbiol. 13, 164.
KY393332	GGCGGGCTACCATGCAGTCGAACGGTAACAGGAAGCAGCTTGCTGCTTTGCTGACGAGTGGCGGACGGGTGAGTAATGTCTGGGAAACTGCCTGATGGAGGGGGATAACTACTGGAAACGGTAGCTAATACCGCATAACGTCGCAAGACCAAAGAGGGGGACCTTCGGGCCTCTTGCCATCAGATGTGCCCAGATGGGATTAGCTAGTAGGTGGGGTAACGGCTCACCTAGGCGACGATCCCTAGCTGGTCTGAGAGGATGACCAGCCACACTGGAACTGAGACACGGTCCANGACTCCTACNGGGAGGCAGCAGTGGGGAATATTGCACAATGGGCGCAAGCCTGATGCAGCCATGCCGCGTGTATGAAGAAGGCCTTCGGGTTGTAAAGTACTTTCA…	IC27-24	Kosakonia cowanii CIP 107300 (AJ508303)	1433	99.56	clinical specimen	(Inoue et al. 2000) Brady et al. 2013	Kosakonia oryzendophytica REICA_082(T) (JF795011)	97.99	Hardoim et al., 2013; Li et al., 2016	Li CY,Zhou YL,Ji J,Gu CT (2016). Reclassification of Enterobacter oryziphilus and Enterobacter oryzendophyticus as Kosakonia oryziphila comb. nov. and Kosakonia oryzendophytica comb. nov. Int. J. Syst. Evol. Microbiol. 66, 2780-3.	Hardoim PR,Nazir R,Sessitsch A,Elhottová D,Korenblum E,van Overbeek LS,van Elsas JD (2013). The new species Enterobacter oryziphilus sp. nov. and Enterobacter oryzendophyticus sp. nov. are key inhabitants of the endosphere of rice. BMC Microbiol. 13, 164.
KY393344	GGCGGNTNTTACCATGCAAGTCGAACGGTGAAGCCAAGCTTGCTTGGTGGATCAGTGGCGAACGGGTGAGTAACACGTGAGCAACCTGCCCTGGACTCTGGGATAAGCGCTGGAAACGGCGTCTAATACTGGATATGAGCCTCTTCCGCATGGTGGGGGTTGGAAAGATTTTTTGGTCTGGGATGGGCTCGCGGCCTATCAGCTTGTTGGTGAGGTNAATGGCTCACCAAGGCGTCGGAACGGGTAGCCGGCCTGAGGAGGGTGACCGGCCACACTGGGACTNGAGACACGGCCCAGACTCCTACGGGAGGCAGCAGTGGGGAAATATTGCACAATGGGCGAAAGCCTGATGCAGCAACGCCGCGTGAGGGATGACGGCCTTCGGGGTTGTAAACCTCT…	IC37-36	Microbacterium hydrothermale 0704C9-2 (HM22266)	1437	98.93	Indian ocean	Zhang et al. (in press)	Microbacterium testaceum DSM 20166 (X77445)	99.21	(Komagata and Iizuka 1964) Takeuchi and Hatano 1998		Takeuchi M,Hatano K (1998). Union of the genera Microbacterium Orla-Jensen and Aureobacterium Collins et al. in a redefined genus Microbacterium. Int. J. Syst. Bacteriol. 48, 739-47.	Komagata K,Iizuka H (1964). New species of Brevibacterium isolated from rice. (Studies on the microorganisms of cereal grains, Part VII). J. Agr. Chem. Soc. Jpn. 38, 496-502.
KY393356	GCAGCTACCATGCAGTCGACGGTGAAGCCAAGCTTGCTTGGTGGATCAGTGGCGAACGGGTGAGTAACACGTGAGCAACCTGCCCTGGACTCTGGGATAAGCGCTGGAAACGGCGTCTAATACTGGATATGAGACGTGATCGCATGGTCGTGTTTGGAAAGATTTTTCGGTCTGGGATGGGCTCGCGGCCTATCAGCTTGTTGGTGAGGTAATGGCTCACCAAGGCGTCGACGGGTAGCCGGCCTGAGAGGGTGACCGGCCACACTGGGACTGAGACACGGCCCAGACTCCNTACGGGAGGCAGCAGTGGGGAATATTGCACAATGGGCGGAAGCCTGATGCAGCAACGCCGCGTGAGGGATGACGGCCTTCGGGTTGTAAACCTCTTTTAGCAGGGAA…	IR29-48	Microbacterium testaceum DSM 20166 (X77445)	1422	99.21	Rice	(Komagata and Iizuka 1964) Takeuchi and Hatano 1998	Microbacterium testaceum DSM 20166 (X77445)	99.21	(Komagata and Iizuka 1964) Takeuchi and Hatano 1998		Takeuchi M,Hatano K (1998). Union of the genera Microbacterium Orla-Jensen and Aureobacterium Collins et al. in a redefined genus Microbacterium. Int. J. Syst. Bacteriol. 48, 739-47.	Komagata K,Iizuka H (1964). New species of Brevibacterium isolated from rice. (Studies on the microorganisms of cereal grains, Part VII). J. Agr. Chem. Soc. Jpn. 38, 496-502.
KY393349	GANGNGGGTCTTACCATGCAGTCGAACGGTGAAGCCAAGCTTGCTTGGTGGATCAGTGGCGAACGGGTGAGTAACACGTGAGCAACCTGCCCTGGACTCTGGGATAAGCGCTGGAAACGGCGTCTAATACTGGATATGAGACGTGATCGCATGGTCGTGTTTGGAAAGATTTTTCGGTCTGGGATGGGCTCGCGGCCTATCAGCTTGTTGGTGAGGTAATGGCTCACCAAGGCGTCGACGGGTAGCCGGCCTGAGGANGGGTNGACCGGCCACACTGGGACTGAGACACGGCCCAGACTCCTACGGGAGGCAGGCAGTGGGGAATATTGCACAATGGGCGGAAGCCTGATGCAGCAACGCCGCGTGAGGGATGACGGCCTTCGGGTTGTAAACCTCTTT…	IC37-41	Microbacterium testaceum DSM 20166 (X77445)	1434	99.36	Rice	(Komagata and Iizuka 1964) Takeuchi and Hatano 1998	Microbacterium testaceum DSM 20166 (X77445)	99.21	(Komagata and Iizuka 1964) Takeuchi and Hatano 1998		Takeuchi M,Hatano K (1998). Union of the genera Microbacterium Orla-Jensen and Aureobacterium Collins et al. in a redefined genus Microbacterium. Int. J. Syst. Bacteriol. 48, 739-47.	Komagata K,Iizuka H (1964). New species of Brevibacterium isolated from rice. (Studies on the microorganisms of cereal grains, Part VII). J. Agr. Chem. Soc. Jpn. 38, 496-502.
KY393348	TGGNNGGCGTGCTACCATGCAGTCGANGGTGAAGCCAAGCTTGCTTGGTGGATCAGTGGCGAACGGGTGAGTAACACGTGAGCAACCTGCCCTGGACTCTGGGATAAGCGCTGGAAACGGCGTCTAATACTGGATATGAGACGTGATCGCATGGTCGTGTTTGGAAAGATTTTTCGGTCTGGGATGGGCTCGCGGCCTATCAGCTTGTTGGTGAGGTAATGGCTCACCAAGGCGTCGACGGGTAGCCGGCCTGAGAGGGTGACCGGCCACACTGGGACNNTGANGACANCGGNCCCAGAACTCCTACCGGGAGGCAGCAGTGGGGAATATTGCACAATGGGCGGAAGCCTGATGCAGCAACGCCGCGTGAGGGATGACGGCCTTCGGGTTGTAAACCTC…	IC37-40	Microbacterium testaceum DSM 20166 (X77445)	1441	99.5	Rice	(Komagata and Iizuka 1964) Takeuchi and Hatano 1998	Microbacterium testaceum DSM 20166 (X77445)	99.21	(Komagata and Iizuka 1964) Takeuchi and Hatano 1998		Takeuchi M,Hatano K (1998). Union of the genera Microbacterium Orla-Jensen and Aureobacterium Collins et al. in a redefined genus Microbacterium. Int. J. Syst. Bacteriol. 48, 739-47.	Komagata K,Iizuka H (1964). New species of Brevibacterium isolated from rice. (Studies on the microorganisms of cereal grains, Part VII). J. Agr. Chem. Soc. Jpn. 38, 496-502.
KY393347	GGNTNATACCATGCAGTCGANGGTGAAGCCAAGCTTGCTTGGTGGATCAGTGGCGAACGGGTGAGTAACACGTGAGCAACCTGCCCTGGACTCTGGGATAAGCGCTGGAAACGGCGTCTAATACTGGATATGAGACGTGATCGCATGGTCGTGTTTGGAAAGATTTTTCGGTCTGGGATGGGCTCGCGGCCTATCAGCTTGTTGGTGAGGTAATGGCTCCACCAAGGCGTCGACGGGTAGCCGGCCTGAGGAGGGGTGACCGGCCACACTGGGNACTGAGACACGGCCCAGACTCCTACGGGAGGCAGCAGTGGGGAATATTGCACAATGGGCGGAAGCCTGATGCAGCAACGCCGCGTGAGGGATGACGGCCTTCGGGTTGTAAACCTCTTTTAGCAG…	IC37-39	Microbacterium testaceum DSM 20166 (X77445)	1445	99.42	Rice	(Komagata and Iizuka 1964) Takeuchi and Hatano 1998	Microbacterium testaceum DSM 20166 (X77445)	99.21	(Komagata and Iizuka 1964) Takeuchi and Hatano 1998		Takeuchi M,Hatano K (1998). Union of the genera Microbacterium Orla-Jensen and Aureobacterium Collins et al. in a redefined genus Microbacterium. Int. J. Syst. Bacteriol. 48, 739-47.	Komagata K,Iizuka H (1964). New species of Brevibacterium isolated from rice. (Studies on the microorganisms of cereal grains, Part VII). J. Agr. Chem. Soc. Jpn. 38, 496-502.
KY393346	TACCATGCAGTCGAACGGTGAAGCCAAGCTTGCTTGGTGGATCAGTGGCGAACGGGTGAGTAACACGTGAGCAACCTGCCCTGGACTCTGGGATAAGCGCTGGAAACGGCGTCTAATACTGGATATGAGACGTGATCGCATGGTCGTGTTTGGAAAGATTTTTCGGTCTGGGATGGGCTCGCGGCCTATCAGCTTGTTGGTGAGGTAATGGCTCACCAAGGCGTCGACGGGNNNNNTTAGCCGGCCTNGAGAAGGGGTGACNNCGGCCACACTGGGACTGAGACACGGCCCAGACTCCTACGGGAGGCAGCAGTGGGGAATATTGCACAATGGGCGGAAAGCCTGATGCAGCAACGCCGCGTGAGGGGATGACGGCCTTCGGGGTGTAAACCTCTTTTA…	IC37-38	Microbacterium testaceum DSM 20166 (X77445)	1432	99.5	Rice	(Komagata and Iizuka 1964) Takeuchi and Hatano 1998	Microbacterium testaceum DSM 20166 (X77445)	99.21	(Komagata and Iizuka 1964) Takeuchi and Hatano 1998		Takeuchi M,Hatano K (1998). Union of the genera Microbacterium Orla-Jensen and Aureobacterium Collins et al. in a redefined genus Microbacterium. Int. J. Syst. Bacteriol. 48, 739-47.	Komagata K,Iizuka H (1964). New species of Brevibacterium isolated from rice. (Studies on the microorganisms of cereal grains, Part VII). J. Agr. Chem. Soc. Jpn. 38, 496-502.
KY393353	GGCGTGCTACCATGCAGTCGAACGGTGAAGCCAAGCTTGCTTGGTGGATCAGTGGCGAACGGGTGAGTAACACGTGAGCAACCTGCCCTGGACTCTGGGATAAGCGCTGGAAACGGCGTCTAATACTGGATATGAGACGTGATCGCATGGTCGTGTTTGGAAAGATTTTTCGGTCTGGGATGGGCTCGCGGCCTATCAGCTTGTTGGTGAGGTAATGGCNNNNTNCACCCAANGGGCGTCGACNGGGTAGCCGGCCTGAGAGGGTGACCGGCCACACTGGGACTGAGACACGGCCCAGACTCCTACGGGAGGCAGCAGTGGGGAATATTGCACAATGGGCGGAAGCCTGATGCAGCAACGCCGCGTGAGGGGATGACGGCCTTCGGGTTGTAAACCTCT…	IC31-45	Microbacterium testaceum DSM 20166 (X77445)	1437	99.64	Rice	(Komogata and Iizuka 1964) Takeuchi and Hatano 1998	Microbacterium testaceum DSM 20166 (X77445)	99.21	(Komagata and Iizuka 1964) Takeuchi and Hatano 1998		Takeuchi M,Hatano K (1998). Union of the genera Microbacterium Orla-Jensen and Aureobacterium Collins et al. in a redefined genus Microbacterium. Int. J. Syst. Bacteriol. 48, 739-47.	Komagata K,Iizuka H (1964). New species of Brevibacterium isolated from rice. (Studies on the microorganisms of cereal grains, Part VII). J. Agr. Chem. Soc. Jpn. 38, 496-502.
KY393331	TACCATGCAGTCGACGGTGAAGCCAAGCTTGCTTGGTGGATCAGTGGCGAACGGGTGAGTAACACGTGAGCAACCTGCCCTGGACTCTGGGATAAGCGCTGGAAACGGCGTCTAATACTGGATATGAGACGTGATCGCATGGTCGTGTTTGGAAAGATTTTTCGGTCTGGGATGGGCTCGCGGCCTATCAGCTTGTTGGTGAGGTAATGGCTCACCAAGGCGTCGACGGGTAGCCGGCCTGAGAGGGTGACCGGCCACACTGNGGACTGAGAACACGGCCCAGACTCCTACGGGAGGCAGCAGTGGGGGAATATTGCACAATGGGCGGAAGCCTGATGCAGCAACGCCGCGTGAGGGATGACGGCCTTCGGGTTGTAAACCTCTTTTAGCAGGGAAGAA…	FL478-23	Microbacterium testaceum DSM 20166 (X77445)	1416	99.5	Rice	(Komogata and Iizuka 1964) Takeuchi and Hatano 1998	Microbacterium testaceum DSM 20166 (X77445)	99.21	(Komagata and Iizuka 1964) Takeuchi and Hatano 1998		Takeuchi M,Hatano K (1998). Union of the genera Microbacterium Orla-Jensen and Aureobacterium Collins et al. in a redefined genus Microbacterium. Int. J. Syst. Bacteriol. 48, 739-47.	Komagata K,Iizuka H (1964). New species of Brevibacterium isolated from rice. (Studies on the microorganisms of cereal grains, Part VII). J. Agr. Chem. Soc. Jpn. 38, 496-502.
KY393350	GCGGGNGCTATAATGCAAGTCGAGCGGAGTTAATAAGAAGCTTGCTTCTTTGAGACTTAGCGGCGGACGGGTGAGTAACACGTAGGCAACCTGCCCTTTAGCCTGGGATAACTACCGGAAACGGTAGCTAATACCGGATACTTTCTCTTTCCGCATGGGAGAAGAACGAAAGACGGAGCAATCTGTCACTGAAGGATGGGCCTGCGGCGCATTAGCTAGTTGGTGGGGTAACNNGGCNTCACCAAGGNNNCGACNGATGCGTAGCCGACCTGAGAGGGTGATCGGCCANCACTGGGACTGAGACACGGCCCAGACTCCTACGGGAGGCAGNCAGTAAGGAATCTTCCGCCAATGAGCGAAAGCCTGACGGAGCAACGCCGCGTNGAGTGATGAAGGTTT…	IC32-42	Paenibacillus hunanensis FeLO5 (EU741036)	1468	99.09	rice seeds	Liu et al. 2010	Paenibacillus hunanensis FeLO5 (EU741036)	99.09	Liu et al. 2010	Liu Y,Liu L,Qiu F,Schumann P,Shi Y,Zou Y,Zhang X,Song W (2010). Paenibacillus hunanensis sp. nov., isolated from rice seeds. Int. J. Syst. Evol. Microbiol. 60, 1266-70.
KY393339	ACGGCAANAATGCAGTCGAGCGGAGTTAATAAGAAGCTTGCTTCTTTGAGACTTAGCGGCGGACGGGTGAGTAACACGTAGGCAACCTGCCCTTTAGCCTGGGATAACTACCGGAAACGGTAGCTAATACCGGATACTTTCTTTTTCTGCATGGGAGAAGAACGAAAGACGGAGCAATCTGTCACTGAAGGATGGGCCTGCGGCGCATTAGCTAGTTGGTGGGGTAACGGCTCACCAAGGCGACGATGCGTAGCCGACCTGAGAGGGTGATCGGCCACACTGNGGACTGAGACACGGCNCCAGACTCCTANCGGGAGGCAGNCAGTAAGGGAATCTTCCGCAATGGGNCGAAAGCCTGACGGAGCAACGCCGCGTGAGTGATGAAGGTTTTCGGATCGT…	IC32-31	Paenibacillus hunanensis FeLO5 (EU741036)	1454	99.37	rice seeds	Liu et al. 2010	Paenibacillus hunanensis FeLO5 (EU741036)	99.09	Liu et al. 2010
KY393326	AGCGGCTATACTGCAGTCGAGCGGAGTTAATAAGAAGCTTGCTTCTTTGAGACTTAGCGGCGGACGGGTGAGTAACACGTAGGCAACCTGCCCTTTAGCCTGGGATAACTACCGGAAACGGTAGCTAATACCGGATACTTTCTTTTTCTGCATGGGAGAAGAACGAAAGACGGAGCAATCTGTCACTGAAGGATGGGCCTGCGGCGCATTAGCTAGTTGGTGGGGTAACGGCTCACCAAGGCGACGATGCGTAGCCGACCTGAGAGGGTGATCGGCCACACTGNGGACTGAGACACGGCCCAGACTCCTACGGGAGGCAGCAGTAGGGAATCTTCCGCAATGGGCGAAAGCCTGACGGAGCAACGCCGCGTGAGTGATGAAGGTTTTCGGATCGTAAAG…	FL478-18	Paenibacillus hunanensis FeLO5 (EU741036)	1454	99.23	rice seeds	Liu et al. 2010	Paenibacillus hunanensis FeLO5 (EU741036)	99.09	Liu et al. 2010	Liu Y,Liu L,Qiu F,Schumann P,Shi Y,Zou Y,Zhang X,Song W (2010). Paenibacillus hunanensis sp. nov., isolated from rice seeds. Int. J. Syst. Evol. Microbiol. 60, 1266-70.
KY393321	CNACCATGCAGTCGGACGGTAGCACAGAGAGCTTGGTCTCGCGTGAGAAGTGTGGGACGGGGGAGTATAGTGTGGGGATCTGCCCCATATAGGGGGAGAACCCCTGTGAACGGTGGCTATTACCCCACAACGTCTCACGACACAAGAGGGGGACATTCTGGCCTCTCTCTATCTGATAAACCCCCATGGGATAATCTATTATGCGGGGTAATGGGCCCCCTATGCGACAATACCTATCTGGGCTGAGAGGAGGACCCCCCCCACTNNNNNGGGACNTGAGNACACGGTCCCCACACCCTACAGGAGGCAGCCACTGGGGAAAATTGCACAATGGGCGCACGCCTGAGGCAGCCACTGCCCCGTGTATGAAAAAAGCCTTCGCGTTGTAAAGTACTTTTT…	IR29-13	Pantoea conspicua LGM 24534 (EU216737)	1540	91.49	Human clinical sample	Brady et al. 2010
KY393323	GCNACCATGCAGTCGGACGGTAGCACAGAGAACTTGGTCTCGCGTGAGAAGTGTGGGAGAGGGGAGTAAAGTGTGGGGATCTGCCCCATATAGGGGGAGATCCCCTGGAAACGGTGGGGAAAACCCCACAACGTCTCACGACCCAAAAGGGGGACCTTCTGGCCTCTCACTATCTGATGAGCCCCCATGGGATTATCTCTTATGCGGGGTATTGGGCCCCCTATGCGACAATACCTATCTGGGCTGAGAGGAGGACCCCCCCCACTGTGACTGAGACACGGTCCCCACACCNNCTACAGGGAGGCAGCCACTGGGGAAATATTGCACAATGGGCGCACGCCTGAGGCAGCACCTGCGCCGTGTGTAAAAAAAGCCTTNCTGGTTGTAAAGTACTTTTTC…	IR29-15	Pantoea deleyi LGM 24200 (EF699011)	1533	89.59	Eucalyptus leaves with bacterial blight and die-back	Brady et al. 2009	Kosakonia oryzae Ola 51(T)(CP014007)	87.21	Peng G,Zhang W,Luo H,Xie H,Lai W,Tan Z (2009). Enterobacter oryzae sp. nov., a nitrogen-fixing bacterium isolated from the wild rice species Oryza latifolia. Int. J. Syst. Evol. Microbiol. 59, 1650-5.; Brady et al. 2013 (Species)
KY393330	GGAGNCTACACATGCAGTCGACGGCAGCACAGAAGAGCTTGCTCTTTGGGTGGCGAGTGGCGGACGGGTGAGTAATGTCTGGGAAACTGCCCGATGGAGGGGGATAACTACTGGAAACGGTAGCTAATACCGCATAACGTCGCGAGACCAAAGTGGGGGACCTTCGGGCCTCACACCATCGGATGTGCCCAGATGGGATTAGCTAGTAGGTGGGGTAATGGCTCACCTAGGCGACGATCCCTAGCTGGTCTGAGAGGATGACCANNGCCACANCTGGAACTGAGACACGGTCCAGACTCCTACGGGAGGCAGCAGTGGGGAATATTGCACAATGGGCGCAAGCCTGATGCAGCCATGCCGCGTGGTATGAAGAAGGCCTTCGGGTTGTAAAGTACTTTC…	FL478-22	Pantoea dispersa LMG 2603 (DQ504305)	1444	99.93	symbiont of Plautia stali	Gavina et al. 1989	Kosakonia oryzendophytica REICA_082(T) (JF795011)		Hardoim PR,Nazir R,Sessitsch A,Elhottová D,Korenblum E,van Overbeek LS,van Elsas JD (2013). The new species Enterobacter oryziphilus sp. nov. and Enterobacter oryzendophyticus sp. nov. are key inhabitants of the endosphere of rice. BMC Microbiol. 13, 164.	Li CY,Zhou YL,Ji J,Gu CT (2016). Reclassification of Enterobacter oryziphilus and Enterobacter oryzendophyticus as Kosakonia oryziphila comb. nov. and Kosakonia oryzendophytica comb. nov. Int. J. Syst. Evol. Microbiol. 66, 2780-3.
KY393316	GGAGCNACCATGCAGTCGAGCGGTTGACGGGAGCTTGCTCCCTGATTCAGCGGCGGACGGGTGAGTAATGCCTAGGAATCTGCCTATTAGTGGGGGACAACGTTTCGAAAGGAACGCTAATACCGCATACGTCCTACGGGAGAAAGCAGGGGACCTTCGGGCCTTGCGCTAATAGATGAGCCTAGGTCGGATTAGCTTGTTGGTGAGGTAATGGCTCACCAAGGCGACGATCCGTAACTGGTCTGAGAGGATGATCAGTCACACTGGAACTGAGACACGGTCCAGACTCCTACGGGAGGCAGCAGTGGGGAATATTGGACAATGGGCGAAAGCCTGATCCAGCCATGCCGCGTGTGTGAAGAAGGTCTTCGGATTGTAAAGCACTTTAAGTTGGGAGGA…	IC32-08	Pseudomonas argentinensis LMG 8364 (AY691188)	1432	99.44	Rhizospheric soil of grass, Chloris ciliata	Peix et al. 2005	Pseudomonas straminea IAM1598(T) (D84023)	99.22	Iizuka and Komagata 1963	Iizuka H, Komagata K (1963). New species of Pseudomonas belonged to fluorescent group (Studies on the microorganisms of cereal grains. Part V). J. Agric. Chem. Soc. Jpn. 37, 137-141.
KY393317	GCNGCTACCATGCAGTCGAGCGGATGAGAGGAGCTTGCTTCTCGATTCAGCGGCGGACGGGTGAGTAATGCCTAGGAATCTGCCTGGTAGTGGGGGACAACGTTTCGAAAGGAACGCTAATACCGCATACGTCCTACGGGAGAAAGCAGGGGACCTTCGGGCCTTGCGCTATCAGATGAGCCTAGGTCGGATTAGCTAGTTGGTGAGGTAATGGCTCACCAAGGCGACGATCCGTAACTGGTCTGAGAGNGNNNAATNCGATCATGNTCNNACACTGGAACTGNNNNNGANNNGACACGGTCCAGACTCCTACGGGAGGCAGCAGTGGGGAATATTGGACAATGGGCGAAAGCCTGATCCAGCCATGCCGCGTGTGTGAAGAAAGTCTTCGGATTGTAA…	IC32-09	Pseudomonas fulva NBRC 16637(T) (BBIQ01000036)	1449	98.79	Rice	Iizuka H, Komagata K (1963). New species of Pseudomonas belonged to fluorescent group (Studies on the microorganisms of cereal grains. Part V). J. Agric. Chem. Soc. Jpn. 37, 137-141.	Pseudomonas fulva NBRC 16637(T) (BBIQ01000036)	98.79	Iizuka H, Komagata K (1963). New species of Pseudomonas belonged to fluorescent group (Studies on the microorganisms of cereal grains. Part V). J. Agric. Chem. Soc. Jpn. 37, 137-141.
KY393312	GGNGCTACCATGCAAGTCGAGCGGATGAGAGGAGCTTGCTCTTCGATTCAGCGGCGGACGGGTGAGTAATGCCTAGGAATCTGCCTAGTAGTGGGGGACAACGTTTCGAAAGGAACGCTAATACCGCATACGTCCTACGGGAGAAAGTGGGGGATCTTCGGACCTCACGCTATTAGATGAGCCTAGGTCGGATTAGCTAGTTGGTAGGGTAAAGGCCTACCAAGGCGACGATCCGTAACTGGTCTGAGAGGATGATCAGTCACACTGGAACTGAGACACGGTCCAGACTCNNCTACGGGAGGCAGCAGTGGGGAATATTGGACAATGGGCGAAAGCCTGATCCAGCCATGCCGCGTGTGTGAAGAAGGCCCTCGGGTCGTAAAGCACTTTAAGTTGGGA…	IC31-04	Pseudomonas oryzihabitans (AM262973)	1435	99.36	rice paddy	Kodama et al., 1985	Pseudomonas oryzihabitans (AM262973)	99.36	Kodama et al., 1985	Kodama K,Kimura N,Komagata K (1985). Two New Species of Pseudomonas: P. oryzihabitans Isolated from Rice Paddy and Clinical Specimens and P. luteola Isolated from Clinical Specimens. Int. J. Syst. Bacteriol. 35, 467-474.
KY393355	GGCTTACCATGCAGTCGANGCATCGCAAGGNGAGTGGCAGACGGGTGAGTAACGCGTGGGAACATACCCTTTTCTACGGAATAGCTCTGGGAAACTGGAATTAATACCGTATACGCCCTACGGGGGAAAGATTTATCGGGGAAGGATTGGCCCGCGTTGGATTAGCTAGTTGGTGGGGTAAAGGCCTACCAAGGCGACGATCCATAGCTGGTCTGAGAGGATGATCAGCCACATTGGNGACNTGAGGANCACGGGCCCNAAACTCCTACGGGAGGGCAGCAGTGGGGAATATTGGACAATGGGCGCAAGCCTGATCCAGCCATGCCGCGTGAGTGATGAAGGCCTTAGGGTTGTAAAGCTCTTTCACCGATGAAGATAATGACGGTAGTCGGAGAAGAA…	FL478-47	Rhizobium larrymoorei ATCC 51759 (JADW1200007)	1390	98.97	a pathogen from aerial tumours of Ficus benjamina	(Bouzar and Jones 2001) Young 2004	Rhizobium oryziradicis N19(T) (KX129901)	94.61	Zhao JJ,Zhang J,Sun L,Zhang RJ,Zhang CW,Yin HQ,Zhang XX (2016). Rhizobium oryziradicis sp. nov., isolated from the root of rice. Int. J. Syst. Evol. Microbiol..
KY393334	GCTGCTACCATGCAAGTCGAACGAAGGCTTCGGCCTTAGTGGCGCACGGGTGCGTAACGCGTGGGAATCTGCCCTTTGGTTCGGAATAACAGCTGGAAACGGCTGCTAATACCGGATGATGACGAAAGTCCAAAGATTTATCGCCAGAGGATGAGCCCGCGTTGGATTAGGTAGTTGGTGGGGTAAAGGCCTACCANNNAGCCNGACGATTCCNATAGCTGGTTCTGAGAGGATGATCAGCCACACTGGGACTGAGACACGGCCCAGACTCCTACGGGAGGCAGCAGTGGGGGAATANTTGGACAATGGGGCGGAAAGCCTGATTCCAGCAATTGCCGCGTGAGTGATGAAGGGCCCTAGGGTTGTAAAGCTTCTTTTTACCCGGGAAGATAATGACTG…	IC27-26	Sphingomonas pseudosanguinis G1-2 (AM41223)	1406	98.38	Water reservoir of an air humidifier	Kampfer et al. 2007	Sphingomonas oligophenolica JCM 12082(T) (AB018439)	95.14	Ohta H,Hattori R,Ushiba Y,Mitsui H,Ito M,Watanabe H,Tonosaki A,Hattori T (2004). Sphingomonas oligophenolica sp. nov., a halo- and organo-sensitive oligotrophic bacterium from paddy soil that degrades phenolic acids at low concentrations. Int. J. Syst. Evol. Microbiol. 54, 2185-90.
KY393322	AGCNGCTACCATGCAGTCGACGGCAGCACAGGAGAGCTTGCTCTCTGGGTGGCGAGTGGCGGACGGGTGAGGAATACATCGGAATCTACCTTTTCGTGGGGGATAACGTAGGGAAACTTACGCTAATACCGCATACGACCTTAGGGTGAAAGCGGAGGACCTTCGGGCTTCGCGCGGATAGATGAGCCGATGTCGGATTAGCTAGTTGGCGGGGTAAAGGCCCACCAAGGCGACGATCCGTAGCTGGTCTGAGAGGATGATCAGCCACACTGGAACTGAGANCACGGTCCAGACTCCTACGGGAGGCAGCAGTGGGGAATATTGGACAATGGGCGCAAGCCTTGATCCAGCCATGCCGCGTGGGTGAAGAAGGCCTTCGGGTTGTAAAGCCCTTTTGTT…	IR29-14	Xanthomonas sacchari LGM 471 (Y10766)	1446	99.02	diseased sugarcane in Guadalupe	Vauterin et al. 1995	Xanthomonas maliensis M97(T) (KF992843)	97.83	Triplett et al., 2015	Triplett LR,Verdier V,Campillo T,Van Malderghem C,Cleenwerck I,Maes M,Deblais L,Corral R,Koita O,Cottyn B,Leach JE (2015). Characterization of a novel clade of Xanthomonas isolated from rice leaves in Mali and proposal of Xanthomonas maliensis sp. nov. Antonie Van Leeuwenhoek 107, 869-81.
KY393338	GCTACCATGCAGTCGAACGGCAGCACAGGAGAGCTTGCTCTCTGGGTGGCGAGTGGCGGACGGGTGAGGAATACATCGGAATCTACCTTTTCGTGGGGGATAACGTAGGGAAACTTACGCTAATACCGCATACGACCTTAGGGTGAAAGCGGAGGACCTTCGGGCTTCGCGCGGATAGATGAGCCGATGTCGGATTAGCTAGTTGGCGGGGTAAAGGCCCACCAAGGCGACNGATTCCGTTAGCTGNNNGTTCTNNGAAGAGGATGATCAGCCACACTGGAACTGAGACACGGTCCAGACTCCTACGGGAGGNCAGCAGTGGGGAATATTTGGACAATGGGCGCAAGCCTGATCCAGCCATGCCGCGTGGGTGAAGAAGGCCTTCGGGTTGTAAAGCCC…	IC32-30	Xanthomonas sacchari LGM 471 (Y10766)	1460	98.73	diseased sugarcane in Guadalupe	Vauterin et al. 1995	Xanthomonas maliensis M97(T) (KF992843)	97.83	Triplett et al., 2015	Triplett LR,Verdier V,Campillo T,Van Malderghem C,Cleenwerck I,Maes M,Deblais L,Corral R,Koita O,Cottyn B,Leach JE (2015). Characterization of a novel clade of Xanthomonas isolated from rice leaves in Mali and proposal of Xanthomonas maliensis sp. nov. Antonie Van Leeuwenhoek 107, 869-81.
KY393319	GGCNGCTACCATGCAGTCGAACGGCAGCACAGGAGAGCTTGCTCTCTGGGTGGCGAGTGGCGGACGGGTGAGGAATACATCGGAATCTACCTTTTCGTGGGGGATAACGTAGGGAAACTTACGCTAATACCGCATACGACCTTAGGGTGAAAGCGGAGGACCTTCGGGCTTCGCGCGGATAGATGAGCCGATGTCGGATTAGCTAGTTGGCGGGGTAAAGGCCCACCAAGGCGACGATCCGTAGCTGGTCTGANNGAGNNGATGATCAGCCACACTGGAACTGAGACACGGTCCAGACTCCTACGGGAGGCAGCAGTGGGGAATATTGGACAATGGGCGCAAGCCTGATCCAGCCATGCCGCGTGGGTGAAGAAGGCCTTCGGGTTGTAAAGCCCTTTT…	IC32-11	Xanthomonas sacchari LGM 471 (Y10766)	1454	98.73	diseased sugarcane in Guadalupe	Vauterin et al. 1995	Xanthomonas maliensis M97(T) (KF992843)	97.83	Triplett et al., 2015	Triplett LR,Verdier V,Campillo T,Van Malderghem C,Cleenwerck I,Maes M,Deblais L,Corral R,Koita O,Cottyn B,Leach JE (2015). Characterization of a novel clade of Xanthomonas isolated from rice leaves in Mali and proposal of Xanthomonas maliensis sp. nov. Antonie Van Leeuwenhoek 107, 869-81.
KY393335	GGGCATGCCGGCAGTCTACCATGCAGTCGACGGCAGCACAGGAGAGCTTGCTCTCTGGGTGGCGAGTGGCGGACGGGTGAGGAATACATCGGAATCTACCTTTTCGTGGGGGATAACGTAGGGAAACTTACGCTAATACCGCATACGACCTTAGGGTGAAAGCGGAGGACCTTCGGGCTTCGCGCGGATAGATGAGCCGATGTCGGATTAGCTAGGTTTGGGCGGGGGTAAACGACCACCCAAGGCGACCGATCCGTAGCTGGTCTGAGACGATGATTTCAAGCCACACTGGAACTGAGACACGGTCCAGACTCCTAACGGGAGGCAGCAGTGGGGAATATTGGACAATGGGCGCAAGCCTGATCCAGCCATGCCGCGTGGGTGAAGAAGGCCTTCGGG…	IC31-27	Xanthomonas sacchari LGM 471 (Y10766)	1469	98.07	diseased sugarcane in Guadalupe	Vauterin et al. 1995	Xanthomonas maliensis M97(T) (KF992843)	97.83	Triplett et al., 2015	Triplett LR,Verdier V,Campillo T,Van Malderghem C,Cleenwerck I,Maes M,Deblais L,Corral R,Koita O,Cottyn B,Leach JE (2015). Characterization of a novel clade of Xanthomonas isolated from rice leaves in Mali and proposal of Xanthomonas maliensis sp. nov. Antonie Van Leeuwenhoek 107, 869-81.
KY393313	GANGCNACCATGCAGTCGACGGCAGCACAGGAGAGCTTGCTCTCTGGGTGGCGAGTGGCGGACGGGTGAGGAATACATCGGAATCTACCTTTTCGTGGGGGATAACGTAGGGAAACTTACGCTAATACCGCATACGACCTTAGGGTGAAAGCGGAGGACCTTCGGGCTTCGCGCGGATAGATGAGCCGATGTCGGATTAGCTAGTTGGCGGGGTAAAGGCCCACCAAGGCGACGATCCGTAGCTGGTCTGAGAGGATGATCAGCCACACTGGAACTGAGACACGGTCCAGACTCCTACGGGGAAGGCAGCAGTGGGGGAATATNTGGACAATGGGCGCAAGCCTGATCCAGCNNCATGCCGCGTGGGTGAAGAAGGCCTTCGGGTTGTAAAGCCCTTTT…	IC31-05	Xanthomonas sacchari LGM 471 (Y10766)	1438	99.36	diseased sugarcane in Guadalupe	Vauterin et al. 1995	Xanthomonas maliensis M97(T) (KF992843)	97.83	Triplett et al., 2015	Triplett LR,Verdier V,Campillo T,Van Malderghem C,Cleenwerck I,Maes M,Deblais L,Corral R,Koita O,Cottyn B,Leach JE (2015). Characterization of a novel clade of Xanthomonas isolated from rice leaves in Mali and proposal of Xanthomonas maliensis sp. nov. Antonie Van Leeuwenhoek 107, 869-81.
KY393328	CGNCNGCTACCATGCAGTCGAACGGCAGCACAGGAGAGCTTGCTCTCTGGGTGGCGAGTGGCGGACGGGTGAGGAATACATCGGAATCTACCTTTTCGTGGGGGATAACGTAGGGAAACTTACGCTAATACCGCATACGACCTTAGGGTGAAAGCGGAGGACCTTCGGGCTTCGCGCGGATAGATGAGCCGATGTCGGATTAGCTAGTTGGCGGGGTAAAGNGCNNCNCTANCNCAAGGNNNCGACGANTCCGNTAAGCNTGGTCTGAGAGGNATGATCAGCCACACTGGAACNTGAGACACGGTCCAGACNTCCTACGGGAGGGCCAGCAGTGGGGGAATATTGGACAATGGGCGGCAAGCCTGATCCCAGCCATGCCGCGTGGGTGAAGAAAGGCCT…	FL478-20	Xanthomonas sacchari LGM 471 (Y10766)	1465	98.79	diseased sugarcane in Guadalupe	Vauterin et al. 1995	Xanthomonas maliensis M97(T) (KF992843)	97.83	Triplett et al., 2015	Triplett LR,Verdier V,Campillo T,Van Malderghem C,Cleenwerck I,Maes M,Deblais L,Corral R,Koita O,Cottyn B,Leach JE (2015). Characterization of a novel clade of Xanthomonas isolated from rice leaves in Mali and proposal of Xanthomonas maliensis sp. nov. Antonie Van Leeuwenhoek 107, 869-81.
